# Supplementary material for: Proximal Co-Translation Facilitates Detection of Weak Protein-Protein Interactions
Source: Int J Mol Sci. 2024 Oct 16;25(20):11099. doi: 10.3390/ijms252011099 (PMC11507603; doi:10.3390/ijms252011099)
Supplement: Supplementary file 1 [file ijms-25-11099-s001.zip]

Archive with 1 entries (1 files):
- ijms-3171176-supplementary.pdf
